# Supplementary material for: Disparities in Nutritional Adequacy of Diets between Different Socioeconomic Groups of Finnish Adults
Source: Nutrients. 2022 Mar 23;14(7):1347. doi: 10.3390/nu14071347 (PMC9002951; doi:10.3390/nu14071347)
Supplement: Supplementary file 1 [file nutrients-14-01347-s001.zip]

Archive with 1 entries (1 files):
- nutrients-1621256-supplementary.pdf
